# Supplementary material for: New Diterpenes with a Fused 6-5-6-6 Ring System Isolated from the Marine Sponge-Derived Fungus Trichoderma harzianum
Source: Mar Drugs. 2019 Aug 19;17(8):480. doi: 10.3390/md17080480 (PMC6722853; doi:10.3390/md17080480)
Supplement: Supplementary file 1 [file marinedrugs-17-00480-s001.zip]

Archive with 3 entries (2 files):
- Supplementary files/
- Supplementary files/SM-555194-vol.1.pdf
- Supplementary files/SM-555194-Vol.2.pdf
